# Supplementary material for: Anlotinib Exerts Inhibitory Effects against Cisplatin-Resistant Ovarian Cancer In Vitro and In Vivo
Source: Molecules. 2022 Dec 14;27(24):8873. doi: 10.3390/molecules27248873 (PMC9785832; doi:10.3390/molecules27248873)
Supplement: Supplementary file 1 [file molecules-27-08873-s001.zip]

Archive with 1 entries (1 files):
- molecules-1996641-supplementary.pdf
